# Supplementary material for: Genetic Assessment and Clinical Correlates in Severe Hypertriglyceridemia: A Systematic Review
Source: Genes (Basel). 2025 Nov 11;16(11):1377. doi: 10.3390/genes16111377 (PMC12652249; doi:10.3390/genes16111377)
Supplement: Supplementary file 1 [file genes-16-01377-s001.zip]

Archive with 1 entries (1 files):
- genes-3917396-supplementary.pdf
